# Supplementary material for: Morphological and Molecular Identification of Phytophthora capsici Isolates with Differential Pathogenicity in Sechium edule
Source: Plants (Basel). 2024 Jun 8;13(12):1602. doi: 10.3390/plants13121602 (PMC11207793; doi:10.3390/plants13121602)
Supplement: Supplementary file 1 [file plants-13-01602-s001.zip]

Archive with 1 entries (1 files):
- plants-2910222-supplementary.pdf
